# Supplementary material for: Potential of Hyperthermophilic L-Asparaginase from Thermococcus sibiricus to Mitigate Dietary Acrylamide Assessed Using a Simplified Food System
Source: Foods. 2025 May 12;14(10):1720. doi: 10.3390/foods14101720 (PMC12111007; doi:10.3390/foods14101720)
Supplement: Supplementary file 1 [file foods-14-01720-s001.zip]

Archive with 1 entries (1 files):
- foods-3604236-supplementary.pdf
